# Supplementary material for: Meta-analysis of variance: an illustration comparing the effects of two dietary interventions on variability in weight
Source: Evol Med Public Health. 2016 Aug 3;2016(1):244–55. doi: 10.1093/emph/eow020 (PMC4981479; doi:10.1093/emph/eow020)
Supplement: Supplementary Data [file supp_eow020_suppl_data.zip]

Archive with 4 entries (4 files):
- Supplementary_File_2_Supplementary_Results.docx
- Analysis.R
- Data.Objects.Rdata
- Supplementary_File_1_Supplementary_Methods.docx
