# Supplementary material for: Meta-analysis of variance: an illustration comparing the effects of two dietary interventions on variability in weight
Source: Evol Med Public Health. 2016 Aug 3;2016(1):244–55. doi: 10.1093/emph/eow020 (PMC4981479; doi:10.1093/emph/eow020)
Supplement: Supplementary Data [file supp_eow020_suppl_data.zip › Analysis.R]

# Code written by A M Senior at the University of Sydney, 2016.
# The code is written to support the submission of Senior et al. "Meta-analysis of variance: an illustration comparing the effects of calorie restriction and low-carbohydrate ad libitum diets on variability in weight' to Evolution Medicine and Public Health. 

# Remove any old objects from the R environment
rm(list=ls())
detach(data)

# Load a the metafor package and a source file that contains fuctions for calcualting effect sizes (based on the supplementary materials from Nakagawa et al. 2015)
library("metafor")

# Load all of data used in the analyses
load("Data.Objects.Rdata")

# See what it is
Data.Objects

# Data.Objects is a list containing 5 things
# Data.Objects[[1]] is the data in 'wideformat' with different columns for statistics from each dietary group
# Effect sizes for lnRR, lnVR and lnCVR as well as sampling variances have been calculated following Table 2 in the main text 
# (functions for these can be found in 'EffectSizeFunctions.R')
# As can be seen the studies by Gardner et al and Shai et al contain two effect sizes each, and to calculate these we must re-use the same statistics from the respective LC groups in those studies.
# This leads to covariance between the effect-sizes that share these same data (see Appendix)
# Data.Objects[[2]] [[3]] and [[4]] are variance - coavariance matrices for lnRR, lnVR and lnCVR, respectively
# Each row/column corresponds to an effect size the diagonal entries are the associated smapling variances, off diagonal gives the covariance between effects. 

# Data.Objects[[5]] is the data in long format where each row corresponds to one group of subjects. 
# Effect sizes for lnSD and lnx^bar have been calculated following Table 2 in the main text.

############

# MLMAs

data<-Data.Objects[[1]]

# The IDs need to be as factors
data$Article.ID<-as.factor(data$Article.ID)
data$ID<-as.factor(data$ID)

# MLMA for lnRR
MLMA.lnRR<-rma.mv(yi=lnRR, V = Data.Objects[[2]], random=list(~ 1|Article.ID, ~ 1 | ID), data=data)
summary(MLMA.lnRR)

# MLMA for lnRR
MLMA.lnVR<-rma.mv(yi=lnVR, V = Data.Objects[[3]], random=list(~ 1|Article.ID, ~ 1 | ID), data=data)
summary(MLMA.lnVR)

# MLMA for lnCVR
MLMA.lnCVR<-rma.mv(yi=lnCVR, V = Data.Objects[[4]], random=list(~ 1|Article.ID, ~ 1 | ID), data=data)
summary(MLMA.lnCVR)

############

# MLMRs

data<-Data.Objects[[5]]

# The IDs need to be as factors
data$Article.ID<-as.factor(data$Article.ID)
data$ID<-as.factor(data$ID)

# Fit the MLMR for lnSD - This model is equivelent to that in Equations 1 through 4
MLMR.lnSD<-rma.mv(yi=lnSD, V=SV.lnSD, mods=~relevel(Treatment, ref = "low.carb") + scale(lnx), random=list(~Treatment | Article.ID, ~1 | ID), data=data)

# Results for variability in mass
summary(MLMR.lnSD)


# Check the liklihood profile (see ?profile)
profile(MLMR.lnSD)

# We can use MLMA for lnX, without the Treatment variable to get the ln average mass of all subjects
MLMA.lnx<-rma.mv(yi=lnx, V=SV.lnx, random=list(~Article.ID, ~1 | ID), data=data)
summary(MLMA.lnx)

# The mean mass used for the pdf in Figure 3B
exp(MLMA.lnx$b)

# We can also fit the MLMR for lnX to get the difference between groups, used for figure 3C
MLMR.lnx<-rma.mv(yi=lnx, V=SV.lnx, mods=~relevel(Treatment, ref = "low.carb"), random=list(~Treatment | Article.ID, ~1 | ID), data=data)

# Check the liklihood profile
profile(MLMR.lnx)

# Results for mean mass
summary(MLMR.lnx)

# This is an equivalent model making correction for the SD of the group - note that the main effect for coefficients for prediction (i.e. intercept and treatment, are essentially equivalent)
MLMR.lnx.2<-rma.mv(yi=lnx, V=SV.lnx, mods=~relevel(Treatment, ref = "low.carb") + scale(lnSD), random=list(~Treatment | Article.ID, ~1 | ID), data=data)
summary(MLMR.lnx.2)


# The estimates above can be used to generate predicted probability density functions over a given range for each group such as those in Figures 1C and 1D, using the dnorm function.
# See
?dnorm
